# Supplementary material for: Inclusion of a Phytomedicinal Flavonoid in Biocompatible Surface-Modified Chylomicron Mimic Nanovesicles with Improved Oral Bioavailability and Virucidal Activity: Molecular Modeling and Pharmacodynamic Studies
Source: Pharmaceutics. 2022 Apr 21;14(5):905. doi: 10.3390/pharmaceutics14050905 (PMC9144278; doi:10.3390/pharmaceutics14050905)
Supplement: Supplementary file 1 [file pharmaceutics-14-00905-s001.zip]

Archive with 1 entries (1 files):
- pharmaceutics-1647755-supplementary.pdf
